# Supplementary material for: A mathematical landmark-based method for measuring worn molars in hominoid systematics
Source: PeerJ. 2019 May 23;7:e6990. doi: 10.7717/peerj.6990 (PMC6535218; doi:10.7717/peerj.6990)
Supplement: File S4 [file peerj-07-6990-s004.xlsx]

## Sheet: Sheet1
Summary of Canonical Discriminant Functions								Summary of Canonical Discriminant Functions
Species Level								Subspecies Level
Eigenvalues								Eigenvalues
Function	Eigenvalue	% of Variance	Cumulative %	Canonical Correlation				Function	Eigenvalue	% of Variance	Cumulative %	Canonical Correlation
1	22.138a	89.2873	89.2873	0.978152				1	24.979a	88.8731	88.8731	0.980565
2	2.401a	9.68442	98.9718	0.840226				2	2.552a	9.07981	97.9529	0.847627
3	.183a	0.739189	99.711	0.393556				3	.230a	0.816702	98.7696	0.43208
4	.072a	0.289042	100	0.258596				4	.217a	0.770716	99.5403	0.421962
a. First 4 canonical discriminant functions were used in the analysis.								5	.080a	0.286174	99.8265	0.272848
								6	.049a	0.173525	100	0.215648
Wilks' Lambda								a. First 6 canonical discriminant functions were used in the analysis.
Test of Function(s)	Wilks' Lambda	Chi-square	df	Sig.
1 through 4	0.0100211	478.719	20	8.23811e-89				Wilks' Lambda
2 through 4	0.231864	152.007	12	2.2196e-26				Test of Function(s)	Wilks' Lambda	Chi-square	df	Sig.
3 through 4	0.7886	24.6996	6	0.000388053				1 through 6	0.00639317	515.358	42	9.16054e-83
4	0.933128	7.19813	2	0.0273493				2 through 6	0.16609	183.113	30	6.78926e-24
								3 through 6	0.589956	53.8262	20	6.13818e-05
Standardized Canonical Discriminant Function Coefficients								4 through 6	0.725379	32.7483	12	0.00105953
	Function							5 through 6	0.882512	12.7482	6	0.0472127
	1	2	3	4				6	0.953496	4.85725	2	0.088158
Mesiodistal length	0.878661	-0.0454072	-0.939713	-0.560158
Buccolingual breadth at mesial cusps	-0.408427	0.845452	0.414694	1.38191				Standardized Canonical Discriminant Function Coefficients
Buccolingual breadth at distal cusps	0.475473	-0.27039	0.820082	-0.524055					Function
Distance between mesial cusps indexed	-0.382824	1.20495	0.166724	0.0592416					1	2	3	4	5	6
Distance between distal cusps indexed	-0.372486	0.480271	0.638275	-0.178886				Mesiodistal length	0.877569	-0.0249865	-1.12502	-0.355984	-0.0390446	-0.113583
								Buccolingual breadth at mesial cusps	-0.493381	0.83602	0.644023	0.0442694	1.77448	-0.289506
								Buccolingual breadth at distal cusps	0.544562	-0.264432	0.84295	0.374626	-1.51079	0.287996
								Orientation of hypoconulid in radians	0.106277	-0.168137	-0.0129212	0.55231	0.342008	0.758015
								Distance between mesial cusps indexed	-0.40943	1.19826	0.0833153	0.224149	0.162123	0.0264863
								Distance between distal cusps indexed	-0.399622	0.424126	-0.169863	0.806606	0.669146	-0.663707
